# Supplementary material for: Genome-wide identification and characterization of soybean GH9 endo-1,4-β-glucanases
Source: Front Plant Sci. 2025 Jun 13;16:1597668. doi: 10.3389/fpls.2025.1597668 (PMC12202608; doi:10.3389/fpls.2025.1597668)
Supplement: Supplementary file 2 [file Table1.xlsx]

## Sheet: Table S1
Table S1 Basic information and physicochemical properties of GmGH9s family.
Gene ID	Gene Name	Chr	Start	End	Strand	Size(AA)	Mv(kDa)	PL	GRAVY
Glyma.02G016400	GmGH9B1	Gm02	1459303	1461819	-	507	56.63	9.52	-0.245
Glyma.02G049000	GmGH9A1	Gm02	4443977	4447059	+	535	59.9	5.99	-0.168
Glyma.02G269400	GmGH9A2	Gm02	51565026	51568370	+	524	59.5	6.72	-0.418
Glyma.02G293900	GmGH9A3	Gm02	53422871	53425837	-	515	57.9	6.73	-0.278
Glyma.03G058950	GmGH9A4	Gm03	8102814	8103447	+	156	17.56	6.33	0.291
Glyma.03G216100	GmGH9B2	Gm03	45340072	45342238	+	500	55.4	8.98	-0.218
Glyma.04G008400	GmGH9B3	Gm04	654066	657757	-	491	54.52	4.8	-0.361
Glyma.04G025000	GmGH9A5	Gm04	1990628	1997150	+	529	57.71	5.97	-0.277
Glyma.04G111300	GmGH9B4	Gm04	11488315	11492005	+	484	53.83	8.33	-0.261
Glyma.04G239951	GmGH9A6	Gm04	53978982	53979472	-	137	14.94	4.46	-0.107
Glyma.05G216400	GmGH9C1	Gm05	41878126	41882862	+	624	68.74	8.8	-0.303
Glyma.05G236400	GmGH9B5	Gm05	43471922	43476340	-	492	54.01	8.43	-0.139
Glyma.06G008200	GmGH9B6	Gm06	635220	638943	-	494	54.78	5.04	-0.331
Glyma.06G025100	GmGH9A7	Gm06	1887068	1892198	+	529	57.72	5.79	-0.273
Glyma.06G056700	GmGH9B7	Gm06	4282863	4285637	-	483	53.99	7.8	-0.35
Glyma.06G056900	GmGH9B8	Gm06	4292430	4294953	-	483	54.19	8.56	-0.399
Glyma.06G123900	GmGH9A8	Gm06	10119508	10122235	+	539	59.96	5.44	-0.282
Glyma.06G277101	GmGH9B9	Gm06	48908444	48910228	+	303	34.25	8.86	-0.217
Glyma.06G277200	GmGH9B10	Gm06	48914010	48917634	+	473	52.34	7.83	-0.252
Glyma.06G323100	GmGH9B11	Gm06	53224459	53227523	-	484	53.87	8.86	-0.261
Glyma.07G270600	GmGH9A9	Gm07	46885484	46887620	-	619	68.79	8.95	-0.367
Glyma.08G022300	GmGH9C2	Gm08	1810320	1815063	+	625	68.73	8.94	-0.329
Glyma.08G043600	GmGH9B12	Gm08	3442275	3446681	-	491	53.94	8.74	-0.137
Glyma.09G018500	GmGH9A10	Gm09	1462428	1465516	-	618	68.34	8.91	-0.355
Glyma.09G231800	GmGH9B13	Gm09	46469595	46472519	+	494	54.9	8.63	-0.148
Glyma.09G231850	GmGH9B14	Gm09	46480092	46480473	+	126	14.62	4.64	-0.119
Glyma.10G017000	GmGH9B15	Gm10	1495692	1498163	-	505	56.47	9.37	-0.225
Glyma.11G021100	GmGH9B16	Gm11	1519274	1522278	+	511	55.93	6.78	-0.252
Glyma.11G101300	GmGH9C3	Gm11	7659755	7663990	+	627	69.21	6.2	-0.295
Glyma.11G111500	GmGH9B17	Gm11	8506564	8513124	-	502	55.82	4.97	-0.388
Glyma.11G226550	GmGH9B18	Gm11	39479874	39480422	+	150	16.63	4.58	0.015
Glyma.12G004700	GmGH9B19	Gm12	370605	373857	-	475	52.48	7.26	-0.227
Glyma.12G004800	GmGH9B20	Gm12	376654	378679	-	497	55.07	7.87	-0.151
Glyma.12G027200	GmGH9C4	Gm12	1973486	1977517	+	639	70.18	6.31	-0.295
Glyma.14G019900	GmGH9A11	Gm14	1432699	1435677	-	523	58.95	6.98	-0.319
Glyma.14G047500	GmGH9A12	Gm14	3641978	3647949	-	527	59.84	6.47	-0.401
Glyma.15G124600	GmGH9A13	Gm15	9836763	9839264	-	618	68.35	8.91	-0.363
Glyma.16G129102	GmGH9A14	Gm16	30131590	30132605	+	188	21.3	6.77	-0.139
Glyma.17G003400	GmGH9A15	Gm17	378670	380831	+	619	68.73	9.22	-0.383
Glyma.18G030700	GmGH9B21	Gm18	2357671	2360713	-	504	55.74	5.37	-0.308
Glyma.19G212701	GmGH9B22	Gm19	49782951	49785135	+	454	50.2	9.05	-0.144
Glyma.20G003300	GmGH9B23	Gm20	320640	324647	+	485	53.11	5.77	-0.28
Glyma.20G061100	GmGH9A16	Gm20	21838655	21844684	+	630	70.76	9.22	-0.432

## Sheet: Table S2
Table S2 The Ka and Ks of segmental duplication genes.
Gene ID	Gene Name	Gene ID	Gene Name	Ka	Ks	Ka/Ks
Glyma.02G016400	GmGH9B1	Glyma.10G017000	GmGH9B15	0.0115216	0.123445	0.0933342
Glyma.02G016400	GmGH9B1	Glyma.03G216100	GmGH9B2	0.0741305	0.550611	0.134633
Glyma.02G016400	GmGH9B1	Glyma.19G212701	GmGH9B22	0.0915329	0.612149	0.149527
Glyma.02G049000	GmGH9A1	Glyma.06G025100	GmGH9A7	0.255617	1.19536	0.213841
Glyma.02G049000	GmGH9A1	Glyma.16G129102	GmGH9A14	0.062432	0.123566	0.505251
Glyma.02G269400	GmGH9A2	Glyma.14G047500	GmGH9A12	0.0163084	0.142206	0.114682
Glyma.02G293900	GmGH9A3	Glyma.14G019900	GmGH9A11	0.016284	0.137768	0.118199
Glyma.03G216100	GmGH9B2	Glyma.10G017000	GmGH9B15	0.0820183	0.567304	0.144576
Glyma.03G216100	GmGH9B2	Glyma.19G212701	GmGH9B22	0.0358129	0.14555	0.246052
Glyma.04G008400	GmGH9B3	Glyma.11G111500	GmGH9B17	0.0947779	0.6798	0.13942
Glyma.04G008400	GmGH9B3	Glyma.06G008200	GmGH9B6	0.0221102	0.117243	0.188585
Glyma.04G025000	GmGH9A5	Glyma.06G025100	GmGH9A7	0.00907664	0.0955738	0.09497
Glyma.04G111300	GmGH9B4	Glyma.06G323100	GmGH9B11	0.0196598	0.094357	0.208355
Glyma.04G239951	GmGH9A6	Glyma.06G123900	GmGH9A8	0.0910475	0.137299	0.663133
Glyma.05G216400	GmGH9C1	Glyma.08G022300	GmGH9C2	0.0149365	0.140734	0.106133
Glyma.05G236400	GmGH9B5	Glyma.08G043600	GmGH9B12	0.0118211	0.0964597	0.12255
Glyma.06G008200	GmGH9B6	Glyma.11G111500	GmGH9B17	0.113847	0.733338	0.155245
Glyma.07G270600	GmGH9A9	Glyma.15G124600	GmGH9A13	0.0885868	0.888155	0.0997425
Glyma.07G270600	GmGH9A9	Glyma.09G018500	GmGH9A10	0.0934288	0.886194	0.105427
Glyma.07G270600	GmGH9A9	Glyma.17G003400	GmGH9A15	0.0127859	0.116042	0.110183
Glyma.09G018500	GmGH9A10	Glyma.15G124600	GmGH9A13	0.00636871	0.195997	0.0324939
Glyma.09G018500	GmGH9A10	Glyma.17G003400	GmGH9A15	0.0902083	0.902066	0.100002
Glyma.09G231800	GmGH9B13	Glyma.12G004700	GmGH9B19	0.291356	1.73991	0.167455
Glyma.10G017000	GmGH9B15	Glyma.19G212701	GmGH9B22	0.0914698	0.587242	0.155762
Glyma.11G101300	GmGH9C3	Glyma.20G003300	GmGH9B23	0.424464	2.60785	0.162764
Glyma.11G101300	GmGH9C3	Glyma.12G027200	GmGH9C4	0.0176937	0.0874317	0.202371
Glyma.11G226550	GmGH9B18	Glyma.18G030700	GmGH9B21	0.0376534	0.139005	0.270879
Glyma.15G124600	GmGH9A13	Glyma.17G003400	GmGH9A15	0.0859189	0.898961	0.0955757

## Sheet: Table S3
Table S3 The domain of pan-gene GH9.
Gene ID	Genome	From	To	E-Value	Domain
SoyW02_04G237800	W02	1	233	4.16e-50	GH9
SoyW03_04G249500	W03	1	247	4.64e-33	GH9
SoyL02_04G239900	L02	68	350	3.06e-44	GH9
SoyL03_04G240500	L03	1	218	4.82e-34	GH9
SoyC02_04G239900	C02	1	218	4.49e-34	GH9
SoyL05_04G237800	L05	51	297	3.56e-57	GH9
SoyZH13_04G216100	ZH13	41	302	5.51e-68	GH9
Glyma.04G239951	Wm82	1	125	1.31e-26	GH9
SoyC11_04G236800	C11	1	233	4.16e-50	GH9
SoyC12_04G237000	C12	1	200	1.5e-51	GH9
SoyL09_04G244900	L09	1	218	4.82e-34	GH9
SoyC14_04G239000	C14	1	188	1.27e-28	GH9

## Sheet: Table S4
Table S4 GO enrichment analysis of GmGH9s.
Ontology	ID	Description	Gene ratio	Bg ratio	P value	P adjust	Q value	Gene ID	Count
BP	GO:0042547	cell wall modification involved in multidimensional cell growth	6/15	24/35449	2.436e-16	6.647e-15	2.257e-16	Glyma.12G004800/Glyma.12G004700/Glyma.09G231800/Glyma.08G043600/Glyma.06G277200/Glyma.05G236400	6
BP	GO:0042545	cell wall modification	9/15	275/35449	4.288e-16	6.647e-15	2.257e-16	Glyma.12G004800/Glyma.12G004700/Glyma.09G231800/Glyma.08G043600/Glyma.06G277200/Glyma.05G236400/Glyma.11G111500/Glyma.06G008200/Glyma.04G008400	9
BP	GO:0010583	response to cyclopentenone	6/15	107/35449	3.212e-12	3.319e-11	1.127e-12	Glyma.12G004800/Glyma.12G004700/Glyma.09G231800/Glyma.08G043600/Glyma.06G277200/Glyma.05G236400	6
BP	GO:0009825	multidimensional cell growth	6/15	116/35449	5.263e-12	4.079e-11	1.385e-12	Glyma.12G004800/Glyma.12G004700/Glyma.09G231800/Glyma.08G043600/Glyma.06G277200/Glyma.05G236400	6
BP	GO:0043622	cortical microtubule organization	5/15	93/35449	3.278e-10	2.032e-09	6.901e-11	Glyma.17G003400/Glyma.15G124600/Glyma.09G018500/Glyma.07G270600/Glyma.06G123900	5
BP	GO:0030865	cortical cytoskeleton organization	5/15	101/35449	4.987e-10	2.576e-09	8.748e-11	Glyma.17G003400/Glyma.15G124600/Glyma.09G018500/Glyma.07G270600/Glyma.06G123900	5
BP	GO:0031122	cytoplasmic microtubule organization	5/15	111/35449	8.05e-10	3.565e-09	1.21e-10	Glyma.17G003400/Glyma.15G124600/Glyma.09G018500/Glyma.07G270600/Glyma.06G123900	5
BP	GO:0030244	cellulose biosynthetic process	5/15	132/35449	1.933e-09	7.491e-09	2.544e-10	Glyma.17G003400/Glyma.15G124600/Glyma.09G018500/Glyma.07G270600/Glyma.06G123900	5
BP	GO:0051274	beta-glucan biosynthetic process	5/15	141/35449	2.696e-09	9.286e-09	3.153e-10	Glyma.17G003400/Glyma.15G124600/Glyma.09G018500/Glyma.07G270600/Glyma.06G123900	5
BP	GO:0030243	cellulose metabolic process	5/15	144/35449	2.998e-09	9.293e-09	3.155e-10	Glyma.17G003400/Glyma.15G124600/Glyma.09G018500/Glyma.07G270600/Glyma.06G123900	5
BP	GO:0051273	beta-glucan metabolic process	5/15	153/35449	4.067e-09	1.146e-08	3.892e-10	Glyma.17G003400/Glyma.15G124600/Glyma.09G018500/Glyma.07G270600/Glyma.06G123900	5
BP	GO:0042538	hyperosmotic salinity response	5/15	172/35449	7.324e-09	1.892e-08	6.425e-10	Glyma.17G003400/Glyma.15G124600/Glyma.09G018500/Glyma.07G270600/Glyma.06G123900	5
BP	GO:0006972	hyperosmotic response	5/15	196/35449	1.41e-08	3.361e-08	1.141e-09	Glyma.17G003400/Glyma.15G124600/Glyma.09G018500/Glyma.07G270600/Glyma.06G123900	5
BP	GO:0009250	glucan biosynthetic process	5/15	214/35449	2.187e-08	4.843e-08	1.645e-09	Glyma.17G003400/Glyma.15G124600/Glyma.09G018500/Glyma.07G270600/Glyma.06G123900	5
BP	GO:1990059	fruit valve development	3/15	17/35449	4.153e-08	8.583e-08	2.914e-09	Glyma.11G111500/Glyma.06G008200/Glyma.04G008400	3
BP	GO:0009735	response to cytokinin	5/15	293/35449	1.046e-07	2.027e-07	6.883e-09	Glyma.17G003400/Glyma.15G124600/Glyma.09G018500/Glyma.07G270600/Glyma.06G123900	5
BP	GO:0000226	microtubule cytoskeleton organization	5/15	331/35449	1.915e-07	3.449e-07	1.171e-08	Glyma.17G003400/Glyma.15G124600/Glyma.09G018500/Glyma.07G270600/Glyma.06G123900	5
BP	GO:0033692	cellular polysaccharide biosynthetic process	5/15	334/35449	2.003e-07	3.449e-07	1.171e-08	Glyma.17G003400/Glyma.15G124600/Glyma.09G018500/Glyma.07G270600/Glyma.06G123900	5
BP	GO:0097435	supramolecular fiber organization	5/15	342/35449	2.252e-07	3.674e-07	1.248e-08	Glyma.17G003400/Glyma.15G124600/Glyma.09G018500/Glyma.07G270600/Glyma.06G123900	5
BP	GO:0000271	polysaccharide biosynthetic process	5/15	378/35449	3.693e-07	5.341e-07	1.814e-08	Glyma.17G003400/Glyma.15G124600/Glyma.09G018500/Glyma.07G270600/Glyma.06G123900	5
BP	GO:0006073	cellular glucan metabolic process	5/15	380/35449	3.79e-07	5.341e-07	1.814e-08	Glyma.17G003400/Glyma.15G124600/Glyma.09G018500/Glyma.07G270600/Glyma.06G123900	5
BP	GO:0044042	glucan metabolic process	5/15	380/35449	3.79e-07	5.341e-07	1.814e-08	Glyma.17G003400/Glyma.15G124600/Glyma.09G018500/Glyma.07G270600/Glyma.06G123900	5
BP	GO:0034637	cellular carbohydrate biosynthetic process	5/15	394/35449	4.531e-07	6.107e-07	2.074e-08	Glyma.17G003400/Glyma.15G124600/Glyma.09G018500/Glyma.07G270600/Glyma.06G123900	5
BP	GO:0010047	fruit dehiscence	3/15	41/35449	6.471e-07	8.358e-07	2.838e-08	Glyma.11G111500/Glyma.06G008200/Glyma.04G008400	3
BP	GO:0007017	microtubule-based process	5/15	458/35449	9.507e-07	1.179e-06	4.003e-08	Glyma.17G003400/Glyma.15G124600/Glyma.09G018500/Glyma.07G270600/Glyma.06G123900	5
BP	GO:0009828	plant-type cell wall loosening	3/15	91/35449	7.281e-06	8.681e-06	2.948e-07	Glyma.11G111500/Glyma.06G008200/Glyma.04G008400	3
BP	GO:0009900	dehiscence	3/15	97/35449	8.823e-06	1.013e-05	3.44e-07	Glyma.11G111500/Glyma.06G008200/Glyma.04G008400	3
BP	GO:0009827	plant-type cell wall modification	3/15	169/35449	4.643e-05	5.141e-05	1.746e-06	Glyma.11G111500/Glyma.06G008200/Glyma.04G008400	3
BP	GO:0009664	plant-type cell wall organization	3/15	368/35449	0.0004602	0.0004919	1.67e-05	Glyma.11G111500/Glyma.06G008200/Glyma.04G008400	3
BP	GO:0048609	multicellular organismal reproductive process	3/15	489/35449	0.001049	0.001084	3.681e-05	Glyma.11G111500/Glyma.06G008200/Glyma.04G008400	3

## Sheet: Table S5
Table S5 KEGG enrichment analysis of GmGH9s.
ID	Description	Gene ratio	Bg ratio	P value	P adjust	Q value	Gene ID	Count
ath00500	Starch and sucrose metabolism	28/28	363/18984	2.673e-49	2.673e-49	NaN	Glyma.20G061100/Glyma.20G003300/Glyma.18G030700/Glyma.17G003400/Glyma.15G124600/Glyma.12G027200/Glyma.12G004800/Glyma.12G004700/Glyma.11G111500/Glyma.11G101300/Glyma.10G017000/Glyma.09G231800/Glyma.09G018500/Glyma.08G043600/Glyma.08G022300/Glyma.07G270600/Glyma.06G323100/Glyma.06G277200/Glyma.06G123900/Glyma.06G056900/Glyma.06G056700/Glyma.06G008200/Glyma.05G236400/Glyma.05G216400/Glyma.04G111300…	28

## Sheet: Table S6
Table S6 Primer sequences used in this study.
Primer name	Sequence
qGmGH9A2-F	GCGTCGGTGAGTGGATACAT
qGmGH9A2-R	CAACCAGTCCCACCAAAGGT
qGmGH9A8-F	TGCCAAAATCACCCCTCAGA
qGmGH9A8-R	ATCTTCAGGTCGTTGCCAGC
qGmGH9A9-F	AACCACATTTCACAATCAGACAGG
qGmGH9A9-R	AATTGGGTCCACAATACCATCCA
qGmGH9A11-F	GGACAATGTGAAATTTGGGTTGC
qGmGH9A11-R	AACCTTATAAGCTCGCCGTG
qGmGH9A15-F	CACATTTCACAATCAGACCGGC
qGmGH9A15-R	AATTGGGTCCACAATACCATCCA
qGmGH9B1-F	GGAGACTCCGGACAATAGCTAAG
qGmGH9B1-R	GATCTGGTCCACCAACAATGGC
qGmGH9B5-F	CCCAGCTTTACTCAAACACCTTG
qGmGH9B5-R	CAATATGGGCCGGGTGGG
qGmGH9B12-F	CCCAGCTTTACTCAAACACCTTG
qGmGH9B12-R	CCAGCTTTACAACCAATGTGGG
qGmGH9B16-F	AGTTACTCCATAGGCAACCAAGG
qGmGH9B16-R	GCCCACCAGGAGTTGTTTTAATC
qGmGH9B19-F	ATGCTGGCATAAATGTGCTTGTT
qGmGH9B19-R	TACGAGACAGATTTGGTGGGC
qGmGH9B21-F	GGAAAGGGCTGAAGATATGGACA
qGmGH9B21-R	CAGTAGAATGGACAGACAACCGA
qGmGH9C1-F	ACAGAGCCAGCAACCTATAACAA
qGmGH9C1-R	AAGTTATTCCATGGGCAATCCAC
qGmGH9C2-F	TGGTATTCTGGCAAGACTAGGTG
qGmGH9C2-R	GTTTTTCCATTGGCAACCCATGA
qGmGH9C4-F	ACCAACCTTTGCACCAACATC
qGmGH9C4-R	GTTGCACCTCCAACAGTCCA
qGmTubulin-F	TCTTGGACAACGAAGCCATCT
qGmTubulin-R	GGTGAGGGACGAAATGATCT
inSup-GH9A2-F	CAAATCGACTCTAGAAAGCTTATGGAGATGCACACACAACCTCA
inSup-GH9A2-R	GCCCTTGCTCACCATGGTACCTTTGAAGGAGGCAACCAAATG
inSup-GH9A8-F	CAAATCGACTCTAGAAAGCTTATGCTTGCTCCCTGCTTCC
inSup-GH9A8-R	GCCCTTGCTCACCATGGTACCAGTCCATCCCCACAATGAGTTTT
inSup-GH9C2-F	CAAATCGACTCTAGAAAGCTTATGGAAAAGCTTATTCGCATGTTCCCTTTG
inSup-GH9C2-R	TCGCCCTTGCTCACCATGGTACCGGCCAACACGTAGTTCGCCACGGAG
